# Supplementary material for: Surface Marker Expression in Small and Medium/Large Mesenchymal Stromal Cell-Derived Extracellular Vesicles in Naive or Apoptotic Condition Using Orthogonal Techniques
Source: Cells. 2021 Oct 29;10(11):2948. doi: 10.3390/cells10112948 (PMC8616318; doi:10.3390/cells10112948)
Supplement: Supplementary file 1 [file cells-10-02948-s001.zip]

Archive with 1 entries (1 files):
- cells-1430370-supplementary.pdf
